# Supplementary material for: Epiphytic Orchid Diversity along an Altitudinal Gradient in Central Nepal
Source: Plants (Basel). 2021 Jul 6;10(7):1381. doi: 10.3390/plants10071381 (PMC8309340; doi:10.3390/plants10071381)
Supplement: Supplementary file 1 [file plants-10-01381-s001.zip]

Archive with 1 entries (1 files):
- plants-1191543-supplementary.pdf
